# Supplementary material for: In-Line Aerosol Therapy via Nasal Cannula during Adult and Paediatric Normal, Obstructive, and Restrictive Breathing
Source: Pharmaceutics. 2023 Nov 27;15(12):2679. doi: 10.3390/pharmaceutics15122679 (PMC10747070; doi:10.3390/pharmaceutics15122679)
Supplement: Supplementary file 1 [file pharmaceutics-15-02679-s001.zip]

Archive with 1 entries (1 files):
- pharmaceutics-2713399-supplementary.pdf
